# Supplementary material for: NOX2-Induced High Glycolytic Activity Contributes to the Gain of COL5A1-Mediated Mesenchymal Phenotype in GBM
Source: Cancers (Basel). 2022 Jan 20;14(3):516. doi: 10.3390/cancers14030516 (PMC8833670; doi:10.3390/cancers14030516)
Supplement: Supplementary file 1 [file cancers-14-00516-s001.zip]

Archive with 2 entries (2 files):
- cancers-1540096-supplementary.pdf
- cancers-1540096.pdf
